# Supplementary material for: Phytosanitary Interventions for Safe Global Germplasm Exchange and the Prevention of Transboundary Pest Spread: The Role of CGIAR Germplasm Health Units
Source: Plants (Basel). 2021 Feb 9;10(2):328. doi: 10.3390/plants10020328 (PMC7915052; doi:10.3390/plants10020328)
Supplement: Supplementary file 1 [file plants-10-00328-s001.zip]

Archive with 4 entries (3 files):
- supple/
- supple/Supplementary Fig 1 CGIAR distribution by breeding and genebanks.jpg
- supple/Supplementary table 1 - List of crops and locations rev.xlsx
- supple/Supplementary table 2 - List of some pests of importance to GHU mission Rev.xlsx
