# Supplementary material for: Phytosanitary Interventions for Safe Global Germplasm Exchange and the Prevention of Transboundary Pest Spread: The Role of CGIAR Germplasm Health Units
Source: Plants (Basel). 2021 Feb 9;10(2):328. doi: 10.3390/plants10020328 (PMC7915052; doi:10.3390/plants10020328)
Supplement: Supplementary file 1 [file plants-10-00328-s001.zip › supple/Supplementary table 1 - List of crops and locations rev.xlsx]

## Sheet: Sheet1
	Suplementary table 1. Details of CGIAR Centers' crop manadate and countries from which the Centers' genebanks and breeding programs export or import germplasm
	CGIAR Centers	Main countries of operation for germplasm import or export		Number of crop genera represented in the center genebanks / breeding programs	Total number of accessions conserved in genebanks	Crops conserved (landraces and wild relatives)	Common methods of propagation
		Primary	Secondary
	AfricaRice	Cote d'Ivoire		1	21300	Rice (Oryza sativa and O. gaberrima)	True seed
	Bioversity International	Belgium		2	1617	Banana and plantain (Musa spp.)	Clonal propagation
	CIAT	Colombia		123	66599	Beans (Phaseolus spp.), cassava (Manihot spp.), tropical forages (legumes and cereals)	True seed and clonal proapgation
	CIMMYT	Mexico	Kenya	9	184071	Maize (Zea spp.) and wheat (Triticum spp)	True seed
			Ethiopia
			Turkey
			Zimbabwe
	CIP	Peru	India	5	17830	Potato (Solanum tuberosum) and sweetpotato (Ipomea batatas)	Clonal propagation and true seed
			Ghana
			Kenya
			Mozambique
	ICARDA	Lebanon		26	157091	Barley (Hordeum vulgare), wheat (Triticum spp.), chickpea (Cicer arietinum), Lentil (Lens culinaris), Faba bean (Vicia faba), grasspea (Lathyrus sativus) and forage legumes and cereals	True seed
		Morocco
	ICRAF	Kenya	Cameroon	6	14702	Multipurpose trees and forage grasses	True seed and clonal propagation
			Mali
			Malawi
	ICRISAT	India	Kenya	11	128446	Chickpea (Cicer arietinum), groundnut (Arachis hypogea), pigeonpea (Cajanus cajan), sorghum (Sorghum bicolor), pearl millet (Pennisetum glaucum), finger millet (Eleusine coracana) and small millets	True seed
			Niger
			Zimbabwe
	IITA	Nigeria	Benin	7	34775	Banana and plantain (Musa spp.), cassava (Manihot esculenta) cowpea (Vigna spp.), maize (Zea mays), soybean (Glycine max), yam (Dioscorea spp.)	True seed and clonal propagation
			Malawi
			Uganda
			Tanzania
			Zambia
	ILRI	Ethiopia		600	18662	Forage legumes and forage cereals	True seed and clonal propagation
	IRRI	Philippines	India	1	132166	Rice (Oryza spp.)	True seed
	More details about the crops conserved for distribution in each center is available at https://www.genebanks.org/genebanks/
	Alliance Bioversity International and CIAT is the name for these centers after merger
	Primary country: Country hosting headquarters and/or main genebank and breeding programs
	Secondary country: Countries hosting additional genebank facilities and breeding programs. The countries listed are not exhaustive and it varies depending on the active program.
	Only the main genus and species of main crops conserved are given. Genebank collections are quite diverse and for more details refer [5]
