# Supplementary material for: Phytosanitary Interventions for Safe Global Germplasm Exchange and the Prevention of Transboundary Pest Spread: The Role of CGIAR Germplasm Health Units
Source: Plants (Basel). 2021 Feb 9;10(2):328. doi: 10.3390/plants10020328 (PMC7915052; doi:10.3390/plants10020328)
Supplement: Supplementary file 1 [file plants-10-00328-s001.zip › supple/Supplementary table 2 - List of some pests of importance to GHU mission Rev.xlsx]

## Sheet: Sheet1
Supplementary table 2. List of some important pests routinely assessed in germplasm during regeneration and distribution from CGIAR programs. This list is revised and updated frequently to account for changing pests dynamic and regulatory requirements for safe transfer of germplasm
Center	Crop	Germplasm type	Pathogen type	Species	Common name	Detection methods*
CIAT	Bean and Forages	Botanic seed	Fungi	Alternaria spp.	Black point	Blotter test, PDA test and direct visualization
CIAT	Bean and Forages	Botanic seed	Fungi	Alternaria alternata	Alternaria blight	Blotter test, PDA test and direct visualization
CIAT	Bean and Forages	Botanic seed	Fungi	Ascochyta spp.	Ascochyta blight	Blotter test, PDA test and direct visualization
CIAT	Bean and Forages	Botanic seed	Fungi	Bipolaris spp.	Spot blotch	Blotter test, PDA test and direct visualization
CIAT	Bean and Forages	Botanic seed	Fungi	Botrytis cinerea	Gray mold	Blotter test, PDA test and direct visualization
CIAT	Bean and Forages	Botanic seed	Fungi	Colletotrichum gloeosporioides	Anthracnose	Blotter test, PDA test and direct visualization
CIAT	Bean and Forages	Botanic seed	Fungi	Colletotrichum lindemuthianum	Anthracnose	Blotter test, PDA test and direct visualization
CIAT	Bean and Forages	Botanic seed	Fungi	Colletotrichum truncatum	Anthracnose	Blotter test, PDA test and direct visualization
CIAT	Bean and Forages	Botanic seed	Fungi	Colletotrichum spp.	Anthracnose	Blotter test, PDA test and direct visualization
CIAT	Bean and Forages	Botanic seed	Fungi	Curvularia spp.	leaf blight	Blotter test, PDA test and direct visualization
CIAT	Bean and Forages	Botanic seed	Fungi	Fusarium oxysporum	Stem wilt	Blotter test, PDA test and direct visualization
CIAT	Bean and Forages	Botanic seed	Fungi	Fusarium solani	Stem wilt	Blotter test, PDA test and direct visualization
CIAT	Bean and Forages	Botanic seed	Fungi	Helminthosporium spp.	Leaf blight	Blotter test, PDA test and direct visualization
CIAT	Bean and Forages	Botanic seed	Fungi	Macrophomina phaseolina	Charcoal rot	Blotter test, PDA test and direct visualization
CIAT	Bean and Forages	Botanic seed	Fungi	Pestalotiopsis spp.	Leaf spots	Blotter test, PDA test and direct visualization
CIAT	Bean and Forages	Botanic seed	Fungi	Phoma exigua	Phoma blight	Blotter test, PDA test and direct visualization
CIAT	Bean and Forages	Botanic seed	Fungi	Phomopsis spp.	Leaf spots	Blotter test, PDA test and direct visualization
CIAT	Bean and Forages	Botanic seed	Fungi	Rhizoctonia solani	Seedling death	Blotter test, PDA test and direct visualization
CIAT	Bean and Forages	Botanic seed	Fungi	Sclerotinia sclerotiorum	White mold	Blotter test, PDA test and direct visualization
CIAT	Bean and Forages	Botanic seed	Fungi	Sclerotium rolfsi	Stem wilt	Blotter test, PDA test and direct visualization
CIAT	Bean and Forages	Botanic seed	Bacteria	Xanthomonas campestris pv. phaseoli (Xanthomonas axonopodis pv. phaseoli)	Common blight	Seedling symptom test, Dilution plating test, MXP and YDCA semiselective culture medium, PCR
CIAT	Bean and Forages	Botanic seed	Bacteria	Pseudomonas syringae pv. phaseolicola (Pseudomonas savastanoi pv. phaseolicola)	Halo blight	Seedling symptom test, Dilution plating test, King B semiselective culture medium, PCR
CIAT	Bean and Forages	Botanic seed	Bacteria	Curtobacterium flaccumfasciens pv. flaccumfaciens	Bacterial blight	Seedling symptom test, Dilution plating test, NBY semiselective culture medium, PCR
CIAT	Bean and Forages	Botanic seed	Virus	Peanut mottle virus (PeMOV)		Indirect ELISA, kit for Potyvirus group
CIAT	Bean and Forages	Botanic seed	Virus	Bean common mosaic virus (BCMV)		Indirect ELISA, kit for Potyvirus group
CIAT	Bean and Forages	Botanic seed	Virus	Bean southern mosaic virus (BSMV)		DAS-ELISA
CIAT	Bean	Botanic seed	Virus	Alfalfa Mosaic virus (AMV)		Indirect ELISA
CIAT	Cassava	Clonal propagation	Virus	Cassava Common Mosaic Virus (CsCMV)		ELISA, PCR
CIAT	Cassava	Clonal propagation	Virus	Cassava Virus X (CsXV)		ELISA
CIAT	Cassava	Clonal propagation	Virus	Cassava frogskin associated virus (CsFSaV)		RT-PCR; qPCR
CIAT	Cassava	Clonal propagation	Virus	Cassava new alphaflexivirus (CsNAV)		RT-PCR
CIAT	Cassava	Clonal propagation	Virus	Cassava polero-like virus (CsPLV)		RT-PCR, qPCR
CIAT	Cassava	Clonal propagation	Virus	Cassava Torrado-like virus (CsTLV)		RT-PCR, qPCR
CIAT	Cassava	Clonal propagation	Phytoplasm	Candidatus phytoplasma 16srIII-L		qPCR, LAMP
IRRI	Rice	Botanic seed	Bacteria	Pseudomonas glumae		Blotter test, PDA test and direct visualization
IRRI	Rice	Botanic seed	Bacteria	Pseudomonas syringae pv. oyrzae		Blotter test, PDA test and direct visualization
IRRI	Rice	Botanic seed	Nematode	Aphelenchoides besseyi		Blotter test, PDA test and direct visualization
IRRI	Rice	Botanic seed	Bacteria	Pseudomonas syringae pv. Syringae		Blotter test, PDA test and direct visualization
IRRI	Rice	Botanic seed	Fungi	Balansia oryzae-sativa		Blotter test, PDA test and direct visualization
IRRI	Rice	Botanic seed	Fungi	Cochliobolus carbonum		Blotter test, PDA test and direct visualization
IRRI	Rice	Botanic seed	Fungi	Epicoccum nigrum		Blotter test, PDA test and direct visualization
IRRI	Rice	Botanic seed	Oomycetes	Sclerophthora macrospora		Blotter test, PDA test and direct visualization
IRRI	Rice	Botanic seed	Nematode	Ditylenchus angustus		Blotter test, PDA test and direct visualization
IRRI	Rice	Botanic seed	Fungi	Ephelis oryzae		Blotter test, PDA test and direct visualization
ICARDA	Wheat & Barley	Botanic seed	Fungi	Claviceps purpurea	Ergot	Direct inspection
ICARDA	Wheat	Botanic seed	Fungi	Tilletia indica	Karal bunt	Centrifuge washing test
ICARDA	Wheat	Botanic seed	Fungi	Tilletia controversa	Dwarf bunt	Centrifuge washing test
ICARDA	Wheat	Botanic seed	Fungi	Tilletia tritici	Common bunt	Centrifuge washing test
ICARDA	Wheat	Botanic seed	Fungi	Tilletia laevis	Common bunt	Centrifuge washing test
ICARDA	Wheat	Botanic seed	Fungi	Urocystis agropyri	Flag smut	Centrifuge washing test
ICARDA	Wheat	Botanic seed	Fungi	Ustilago tritici	Loose smut	Embryo extraction test
ICARDA	Wheat & Barley	Botanic seed	Fungi	Fusarium graminearum	Fusarium head blight	Freezing blotter test or agar plate test
ICARDA	Wheat & Barley	Botanic seed	Fungi	Cochliobolus sativus (Anamorph: Bipolaris sorokiniana)	Spot blotch	Freezing blotter test
ICARDA	Wheat & Barley	Botanic seed	Fungi	Pyrenophora tritici-repentis	Tan spot	Freezing blotter test
ICARDA	Wheat & barley	Botanic seed	Fungi	Cldosporium spp.	Black point	Freezing blotter test or agar plate test
ICARDA	Wheat & barley	Botanic seed	Fungi	Fusarium spp.	Black point	Freezing blotter test or agar plate test
ICARDA	Wheat & barley	Botanic seed	Fungi	Cochliobolus sativus	Black point	Freezing blotter test or agar plate test
ICARDA	Wheat & barley	Botanic seed	Fungi	Alternaria spp.	Black point	Freezing blotter test or agar plate test
ICARDA	Barley	Botanic seed	Fungi	Ustilago hordei	Covered smut	Centrifuge washing test
ICARDA	Barley	Botanic seed	Fungi	Ustilago nuda	Loose smut	Embryo extraction test
ICARDA	Barley	Botanic seed	Fungi	Bipolaris sorokiniana	Spot blotch	Freezing blotter test
ICARDA	Barley	Botanic seed	Fungi	Drechslera graminea	Barley stripe	Freezing blotter test
ICARDA	Barley	Botanic seed	Fungi	Drechslera teres f.sp. maculata	Net blotch	Freezing blotter test
ICARDA	Barley	Botanic seed	Fungi	Fusarium avenaceum	Foot & root rot	Freezing blotter test or agar plate test
ICARDA	Barley	Botanic seed	Fungi	Fusarium culmorum	Foot & root rot	Freezing blotter test or agar plate test
ICARDA	Barley	Botanic seed	Fungi	Rhyncosporium commune (Synonym: R. secalis)	Barley scald	Agar plate test
ICARDA	Wheat & Barley	Botanic seed	Bacteria	Pseudomonas syringae pv. atrofaciens	Basal glum rot	Agar plate & slide agglutination tests
ICARDA	Wheat & Barley	Botanic seed	Bacteria	Xanthomonas translucens pv. undulosa	Black chaff, leaf streak	Agar plate & slide agglutination tests
ICARDA	Wheat & Barley	Botanic seed	Virus	Barley stripe mosaic virus	Barley stripe mosaic	ELISA or TBIA
ICARDA	Wheat	Botanic seed	Virus	Wheat streak mosaic virus	Wheat streak mosaic	ELISA or TBIA
ICARDA	Wheat & Barley	Botanic seed	Nematode	Anguina tritici	Seed gall nematodes	Nematode extraction test
ICARDA	Wheat & Barley	Botanic seed	Store insect	Trogoderma granarium	Khapra beetle	Direct inspection
ICARDA	Wheat & Barley	Botanic seed	Store insect	Sitophilus granarius	Granary weevil	Direct inspection
ICARDA	Wheat & Barley	Botanic seed	Store insect	Rhyzopertha dominica	Lesser grain borer	Direct inspection
ICARDA	Wheat & Barley	Botanic seed	Store insect	Tribolium castaneum	Red flour beetle	Direct inspection
ICARDA	Wheat & Barley	Botanic seed	Store insect	Tribolium confusum	Confused flour beetle	Direct inspection
ICARDA	Faba bean	Botanic seed	Fungi	Didymella fabae (Ascochyta fabae)	Ascochyta blight	Agar plate test
ICARDA	Lentil	Botanic seed	Fungi	Didymella lentis (Anamorph: Ascochyta lentis)	Ascochyta blight	Agar plate test
ICARDA	Chickpea	Botanic seed	Fungi	Didymella rabiei (Anamorph: Ascochyta rabiei)	Ascochyta blight	Agar plate test
ICARDA	Pea	Botanic seed	Fungi	Ascochyta pinodes (= Didymella pinodes)	Ascochyta blight	Agar plate test
ICARDA	Pea	Botanic seed	Fungi	Ascochyta pisi	Leaf and pod spot	Agar plate test
ICARDA	Vetches, grass pea & other forage crops	Botanic seed	Fungi	Ascochyta spp.	Ascochyta blight	Agar plate test
ICARDA	Chickpea, lentil, pea, grasspea & other forage crops	Botanic seed	Fungi	Botrytis cinerea	Gray mold	Agar plate test
ICARDA	Faba bean	Botanic seed	Fungi	Botrytis cinerea	Chocolate spot	Agar plate test
ICARDA	Faba bean	Botanic seed	Fungi	Botrytis fabae	Chocolate spot	Agar plate test
ICARDA	Faba bean	Botanic seed	Fungi	Botrytis fabiopsis	Chocolate spot	Agar plate test
ICARDA	Chickpea	Botanic seed	Fungi	Fusarium oxysporum f.sp. ciceri	Fusarium wilt	Freezing blotter test or agar plate test
ICARDA	Lentil	Botanic seed	Fungi	Fusarium oxysporum f.sp. lentis	Fusarium wilt	Freezing blotter test or agar plate test
ICARDA	Pea	Botanic seed	Fungi	Fusarium oxysporum f.sp. pisi	Fusarium wilt	Freezing blotter test or agar plate test
ICARDA	Faba bean,vetches, grass pea & other forage crops	Botanic seed	Fungi	Fusarium oxysprorum	Fusarium wilt	Freezing blotter test or agar plate test
ICARDA	Faba bean	Botanic seed	Fungi	Colletotrichum lindemuthianum	Anthracnose	Agar plate test
ICARDA	Lentil, chickpea, grasspea & other forage crops	Botanic seed	Fungi	Colletotrichum lindemuthianu	Anthracnose	Agar plate test
ICARDA	Lentil, chickpea, grasspea & other forage crops	Botanic seed	Fungi	Colletotrichum truncatum	Anthracnose	Agar plate test
ICARDA	Chickpea, faba bean lentil, pea, grasspea & other forage crops	Botanic seed	Fungi	Alternaria alternata	Alternaria blight	Freezing blotter test or agar plate test
ICARDA	Lentil	Botanic seed	Fungi	Phoma medicaginis var. medicaginis	Phoma blight	Agar plate test
ICARDA	Vetches, grass pea & other forage crops	Botanic seed	Fungi	Phoma spp.	Phoma blight	Agar plate test
ICARDA	Lentil	Botanic seed	Fungi	Stemphylium botryosum	Stemphylium blight	Agar plate test
ICARDA	Pea	Botanic seed	Bacteria	Pseudomonas syringae pv. pisi	Bacterial blight	Agar plate and slide agglutination tests
ICARDA	Vetches, grass pea & other forage crops	Botanic seed	Bacteria	Pseudomonas syringae pv. phaseolicola	Halo blight	Agar plate and slide agglutination tests
ICARDA	Vetches, grass pea & other forage crops	Botanic seed	Bacteria	Xanthomonas axonopodis pv. phaseoli	Common blight	Agar plate and slide agglutination tests
ICARDA	Vetches, grass pea & other forage crops	Botanic seed	Bacteria	Curtobacterium flaccumfaciens pv. flaccumfaciens	Bacterial blight	Agar plate and slide agglutination tests
ICARDA	Chickpea, faba bean, lentil, grasspea, other forage crops	Botanic seed	Virus	Alfalfa mosaic virus	Alfalfa mosaic	ELISA or TBIA
ICARDA	Chickpea, faba bean, lentil, grasspea, other forage crops	Botanic seed	Virus	Bean yellow mosaic virus	Bean yellow mosaic	ELISA or TBIA
ICARDA	Faba bean	Botanic seed	Virus	Broad bean mottle virus	Broad bean mottle	ELISA or TBIA
ICARDA	Faba bean, lentil and other forage crops	Botanic seed	Virus	Broad bean stain virus	Broad bean stain	ELISA or TBIA
ICARDA	Chickpea, faba bean, lentil, grasspea, other forage crops	Botanic seed	Virus	Cucumber mosaic virus	Cucumber mosaic	ELISA or TBIA
ICARDA	Chickpea, faba bean, lentil, pea, grasspea & other forage crops	Botanic seed	Virus	Pea seed-borne mosaic virus	Pea seed-borne mosaic	ELISA or TBIA
ICARDA	Vetches, grass pea & other forage crops	Botanic seed	Nematode	Ditylenchus dipsaci	Stem and bulb nematode	Nematode extraction
ICARDA	Faba bean	Botanic seed	Nematode	Ditylenchus dipsaci, D. gigas	Stem nematodes	Nematode extraction
ICARDA	Lentil	Botanic seed	Store insect	Bruchus lentis, Bruchus ervi	Lentil weevil	Direct inspection
ICARDA	Lentil	Botanic seed	Store insect	Bruchus ervi	Lentil weevil	Direct inspection
ICARDA	Pea	Botanic seed	Store insect	Bruchus pisorum	Pea weevil	Direct inspection
ICARDA	Faba bean	Botanic seed	Store insect	Bruchus spp.	Bean seed beetle	Direct inspection
ICARDA	Chickpea	Botanic seed	Store insect	Callosobruchus maculatus	Cowpea seed beetle	Direct inspection
ICARDA	Lentil	Botanic seed	Store insect	Callosobruchus maculatus, Callosobruchus chinensis	cowpea seed beetle	Direct inspection
ICARDA	Faba bean	Botanic seed	Store insect	Callosobruchus spp.	Cowpea seed beetle	Direct inspection
ICARDA	Vetches, grass pea & other forage crops	Botanic seed	Store insect	Acanthoscelides spp.	Bean weevils	Direct inspection
ICARDA	Faba bean, lentil, pea	Botanic seed	Parasitic weed	Orobanche & Phelipanche spp.	Broomrape	Direct inspection
ICARDA	Chickpea, faba bean, lentil	Botanic seed	Parasitic weed	Cuscuta spp.	Dodder	Direct inspection
ICRISAT	Sorghum	Botanic seed	Fungus	Periconia circinata (L. Mangin) Sacc.	Milo Disease	Standard Blotter test
ICRISAT	Sorghum	Botanic seed	Oomycetes	Peronosclerospora sorghi Weston and Uppal. (Shaw)	Downy Midew of sorghum	Pre-export field inspection, Seed washing and sedimentation test
ICRISAT	Sorghum	Botanic seed	Fungus	Colletotrichum graminicola Ces.	Anthracnose	Standard Blotter test
ICRISAT	Sorghum	Botanic seed	Fungus	Claviceps sorghi Kulkarni Seshadri & Hegde.	Ergot	Pre-export field inspection, Visual Inspection
ICRISAT	Sorghum	Botanic seed	Fungus	Sporisorium sorghi Link in Willd.	Sorghum covered smut or grain smut	Pre-export field inspection, Seed washing and sedimentation test
ICRISAT	Sorghum	Botanic seed	Fungus	Exserohilum turcicum Pass.	Leaf Blight	Standard Blotter test
ICRISAT	Sorghum	Botanic seed	Fungus	Ascochyta sorghi sacc.	Ascochyta blight	Standard Blotter test
ICRISAT	Sorghum	Botanic seed	Fungus	Cercospora sorghi Ellis & Everh.	Cercospra leaf spot	Standard Blotter test
ICRISAT	Sorghum	Botanic seed	Bacteria	Burkholderia andropogonis Smith.	Bacterial leaf stripe or bacterial blight	Pre-export field inspection, Agar test with specific media
ICRISAT	Sorghum	Botanic seed	Bacteria	Xanthomonas vasicola pv. holcicola Elliott.	Bacterial leaf streak or bacterial streak	Pre-export field inspection, Agar test with specific media
ICRISAT	Pearl millet	Botanic seed	Oomycetes	Sclerospora graminicola (Sacc.) Schroet	Downy Mildew of pearl millet	Pre-export field inspection, Seed washing and sedimentation test
ICRISAT	Pearl millet	Botanic seed	Fungus	Bipolaris setariae (Saw.) Shoem.	Leaf spot, leaf blight	Standard Blotter test
ICRISAT	Pearl millet	Botanic seed	Fungus	Claviceps fusiformis Loveless.	Ergot or Sugary Disease	Pre-export field inspection, Visual Inspection
ICRISAT	Pearl millet	Botanic seed	Fungus	Moesziomyces penicillariae (Bref.) Vanky.	Smut	Pre-export field inspection, Seed washing and sedimentation test
ICRISAT	Pearl millet	Botanic seed	Fungus	Pyricularia grisea (Cke.) Sacc.	Blast	Standard Blotter test
ICRISAT	Pearl millet	Botanic seed	Bacteria	Pseudomonas syringae pv. syringae Van Hall.	Brown spot or Bacterial brown spot	Pre-export field inspection, Agar test with specific media
ICRISAT	Pearl millet	Botanic seed	Bacteria	Xanthomonas campestris (Pammel.) Dowson pv. pennamericanum	Bacterial leaf streak	Pre-export field inspection, Agar test with specific media
ICRISAT	Pearl millet	Botanic seed	Bacteria	Xanthomonas vasicola pv. holcicola Elliott.	Bacterial streak	Pre-export field inspection, Agar test with specific media
ICRISAT	Chickpea	Botanic seed	Fungus	Ascochyta rabiei (Pass.) Labr	Ascochyta blight	Standard Blotter test
ICRISAT	Chickpea	Botanic seed	Fungus	Fusarium oxysporum f. sp. ciceri (Padwick) Snyd.& Hans	Fusarium wilt	Standard Blotter test
ICRISAT	Chickpea	Botanic seed	Fungus	Colletotrichum dematium (Pers.) Grove.	Anthracnose	Standard Blotter test
ICRISAT	Chickpea	Botanic seed	Fungus	Phomopsis longicolla Hobbs.	Pod and Stem blight	Standard Blotter test
ICRISAT	Chickpea	Botanic seed	Fungus	Phom medicaginis Malbr. & Roum.	Phoma leaf blight	Standard Blotter test
ICRISAT	Chickpea	Botanic seed	Fungus	Botrytis cinerea Pers. Ex Fr.	Botrytis gray mold	Standard Blotter test
ICRISAT	Chickpea	Botanic seed	Bacteria	Pseudomonas syringae Van Hall pv. pisi (Sackett)	Bacterial blight	Pre-export field inspection, Agar test with specific media
ICRISAT	Pigeonpea	Botanic seed	Fungus	Colletotrichum cajani Rangel	Anthracnose	Standard Blotter test
ICRISAT	Pigeonpea	Botanic seed	Fungus	Alternaria alternata (Fries) Keissler	Alternaria leaf blight	Standard Blotter test
ICRISAT	Pigeonpea	Botanic seed	Fungus	Lasiodiplodia theobromae Pat.	Blight	Standard Blotter test
ICRISAT	Pigeonpea	Botanic seed	Bacteria	Pseudomonas syringae Van Hall pv. pisi (Sackett)	Bacterial blight	Agar test with specific media
ICRISAT	Groundnut	Botanic seed	Fungus	Verticillium dahliae Kleb.	Verticillium wilt	Standard Blotter test
ICRISAT	Groundnut	Botanic seed	Fungus	Colletotrichum dematium (Pers.) Grove	Anthracnose	Standard Blotter test
ICRISAT	Groundnut	Botanic seed	Bacteria	Rhizoctonia bataticola (Tassi) E.J. Butler [(Macrophomina phaseolina (Tassi) Goi	Root rot	Standard Blotter test
ICRISAT	Groundnut	Botanic seed	Bacteria	Ralstonia solanacearum (Smith)	Bacterial wilt	Agar test with specific media
ICRISAT	Groundnut	Botanic seed	Virus	Peanut mottle virus (PMoV)	Peanut mottle	Pre-export field inspection, ELISA
ICRISAT	Groundnut	Botanic seed	Virus	Peanut stripe virus (PStV)	Peanut stripe	Pre-export field inspection, ELISA
ICRISAT	Groundnut	Botanic seed	Virus	Peanut stunt virus (PSV)	Peanut stunt	Pre-export field inspection, ELISA
ICRISAT	Groundnut	Botanic seed	Virus	Peanut clump virus (PCV)	Peanut clump	Pre-export field inspection, ELISA
ICRAF	Citrus	Clonal propagation / seed	Bacteria	Citrus huanglongbing 'Ca. Liberibacter africanus'	Citrus greening	Visual inspection, PCR
ICRAF	Palm trees	Clonal propagation / seed	Bacteria	Coconut lethal yellowing Candidatis phytoplasma		Visual inspection, PCR
ICRAF	Several woody plants	Clonal propagation / seed	Bacteria	Xylella fastidiosa		Visual inspection, PCR
ICRAF	Citrus	Clonal propagation / seed	Fungus	Pseudocercospora angolensis		Visual inspection
ICRAF	Date palm	Clonal propagation / seed	Fungus	Fusarium oxysporum f. sp. albedinis		Visual inspection
ICRAF	Several woody plants	Clonal propagation / seed	Insect	Anoplophora glabripennis		Visual inspection
ICRAF	Several fruit trees	Clonal propagation / seed	Insect	Bactrocera dorsalis		Visual inspection
ICRAF	Several fruit trees	Clonal propagation / seed	Insect	Ceratitis rosa		Visual inspection
ICRAF	Citrus, others	Clonal propagation / seed	Insect	Diaphorina citri (vector for Citrus huanglongbing)		Visual inspection
ICRAF	Palm trees	Clonal propagation / seed	Insect	Haplaxius crudus (putative vector for Coconut lethal yellowing phytoplasma)		Visual inspection
ICRAF	Conifers	Clonal propagation / seed	Insect	Pissodes nemorensis		Visual inspection
ICRAF	Palm trees	Clonal propagation / seed	Insect	Rhynchophorus palmarum		Visual inspection
CIMMYT	Wheat	Botanic seed	Fungi	Alternaria triticina	Leaf blight of wheat	Freezing blotter method and artificial innoculation
CIMMYT	Wheat	Botanic seed	Bacteria	Xanthomonas translucens pv. ondulosa	Bacterial leaf streak	Agar plate and PCR
CIMMYT	Wheat	Botanic seed	Virus	Barley Stripe Mosaic Virus	Stripe mosaic of barley	ELISA
CIMMYT	Wheat	Botanic seed	Virus	Wheat Streak Mosaic Virus	Wheat streak	ELISA
CIMMYT	Wheat	Botanic seed	Fungi	Magnaporthe oryzae Triticum pathotype	Wheat blast	Freezing blotter method/PCR
CIMMYT	Wheat	Botanic seed	Fungi	Urocystis agropyri	Flag smut of wheat	Filter wash test
CIMMYT	Wheat	Botanic seed	Fungi	Tilletia indica	Karnal bunt	Filter wash test
CIMMYT	Wheat	Botanic seed	Fungi	Tilletia controversa	Dwarf bunt	Filter wash test
CIMMYT	Maize	Botanic seed	Virus	Maize chlorotic mottle virus	Maize chlorotic mottle virus	ELISA
CIMMYT	Maize	Botanic seed	Bacteria	Pantoea stewartii pv. stewartii	Stewart wilt	Agar plate, ELISA /PCR
CIMMYT	Maize	Botanic seed	Virus	Maize dwarf mosaic virus	Dwarf mosaic of maize	ELISA
CIMMYT	Maize	Botanic seed	Virus	Sugarcane mosaic virus	Maize dwarf mosaic virus	ELISA
CIMMYT	Maize	Botanic seed	Virus	Wheat streak mosaic virus	Wheat streak mosaic virus	ELISA
CIMMYT	Maize	Botanic seed	Nematode	Anguina tritici	wheat seed gall nematode	Visual examination (by contracted laboratory)
CIP	Potato	Clonal propagation	Viroid	Potato spindle tuber viroid (PSTVd)	spindle tuber disease	Nucleic acid spot hybridization, RT-PCR
CIP	Potato	Clonal propagation	Virus	Potato virus T (PVT)		Nucleic acid spot hybridization, RT-PCR
CIP	Potato	Clonal propagation	Virus	Arracacha virus B - Oca strain (AVB-O)		DAS-ELISA, indicator host
CIP	Potato	Clonal propagation	Virus	Potato virus Y (PVY)	mosaic	DAS-ELISA, indicator host
CIP	Potato	Clonal propagation	Virus	Potato leafroll virus (PLRV)	potato leafroll	DAS-ELISA, indicator host
CIP	Potato	Clonal propagation	Virus	Andean potato lantent virus (APLV)		DAS-ELISA, indicator host
CIP	Potato	Clonal propagation	Virus	Andean potato mild mosaic virus (APMMV)	mosaic	DAS-ELISA, indicator host
CIP	Potato	Clonal propagation	Virus	Andean potato mottle virus (APMoV)	mottle	DAS-ELISA, indicator host
CIP	Potato	Clonal propagation	Virus	Potato virus X (PVX)	mottle	DAS-ELISA, indicator host
CIP	Potato	Clonal propagation	Virus	Potato yellow vein virus (PYVV)	yellow vein disease	Nucleic acid spot hybridization, RT-PCR
CIP	Potato	Clonal propagation	Virus	Potato virus S (PVS)		DAS-ELISA, indicator host
CIP	Potato	Clonal propagation	Virus	Potato yellow dwarf virus (PYDV)		DAS-ELISA, indicator host
CIP	Potato	Clonal propagation	Virus	Potato yellowing virus (PYV)		DAS-ELISA, indicator host
CIP	Potato	Clonal propagation	Virus	Tobacco mosaic virus (TMV)		DAS-ELISA, indicator host
CIP	Potato	Clonal propagation	Virus	Alfalfa mosaic virus (AMV)	Calico	DAS-ELISA, indicator host
CIP	Potato	Clonal propagation	Virus	Potato virus A (PVA)	mosaic	DAS-ELISA, indicator host
CIP	Potato	Clonal propagation	Virus	Potato virus M (PVM)		DAS-ELISA, indicator host
CIP	Potato	Clonal propagation	Bacteria	Pectobacterium spp.	soft rot	Serological & molecular methods
CIP	Potato	Clonal propagation	Bacteria	Dickeya spp.	soft rot	Serological & molecular methods
CIP	Potato	Clonal propagation	Bacteria	Ralstonia solanacearum phylotype 2b	brown rot	NCM-ELISA & DAS-ELISA
CIP	Potato	Clonal propagation	Phytoplasma	Candidatus liberibacter solanacearum	zebra chip	qRT-PCR
CIP	Potato	Clonal propagation	Phytoplasma	Candidatus phytoplasma solani	potato purple top	qRT-PCR
CIP	Sweetpotato	Clonal propagation	Phytoplasma	Sweetpotato little leaf phytoplasma	sweetpotato little leaf disease	Nested-PCR
CIP	Sweetpotato	Clonal propagation	Virus	Sweet potato chlorotic stunt virus (SPCSV)	sweetpotato virus disease	NCM-ELISA, indicator host
CIP	Sweetpotato	Clonal propagation	Virus	Sweet potato feathery mottle virus (SPFMV)	sweetpotato virus disease	NCM-ELISA, indicator host
CIP	Sweetpotato	Clonal propagation	Virus	Sweet potato virus C (SPVC)	sweetpotato virus disease	NCM-ELISA, indicator host
CIP	Sweetpotato	Clonal propagation	Virus	Sweetpotato virus-2 (SPV2)	sweetpotato virus disease	NCM-ELISA, indicator host
CIP	Sweetpotato	Clonal propagation	Virus	Sweetpotato virus-G (SPVG)	sweetpotato virus disease	NCM-ELISA, indicator host
CIP	Sweetpotato	Clonal propagation	Virus	Sweet potato mild mottle virus (SPMMV)	sweetpotato virus disease	NCM-ELISA, indicator host
CIP	Sweetpotato	Clonal propagation	Virus	Sweetpotato chlorotic fleck (SPCFV)	sweetpotato virus disease	NCM-ELISA, indicator host
CIP	Sweetpotato	Clonal propagation	Virus	Sweetpotato C-6 virus (SPC6V)	sweetpotato virus disease	NCM-ELISA, indicator host
CIP	Sweetpotato	Clonal propagation	Virus	Sweetpotato leaf curl virus (SPLCV)	sweetpotato leaf curl	NCM-ELISA, indicator host
CIP	Sweetpotato	Clonal propagation	Virus	Cucumber mosaic virus (CMV)	Cucumber Mosaic	NCM-ELISA, indicator host
IITA	Cowpea	Botanic seed	Fungus	Fusarium oxysporum	Stem wilt of cowpea	Agar test method
IITA	Cowpea	Botanic seed	Fungus	Fusarium solani	Stem wilt of cowpea	Agar test method
IITA	Cowpea	Botanic seed	Fungus	Pseudocercospora sp	Foliar blight	Agar test method
IITA	Cowpea	Botanic seed	Fungus	Macrophomina phaseolina	Charcoal rot	Agar test method
IITA	Cowpea	Botanic seed	Fungus	Corynespora sp.	Target leaf spots	Agar test method
IITA	Cowpea	Botanic seed	Fungus	Pseudomonas phaseolicola	Halo blight	Agar test method
IITA	Cowpea	Botanic seed	Bacteria	Xanthomonas vignicola	Cowpea bacterial blight	Agar test method
IITA	Cowpea	Botanic seed	Virus	Cowpea aphid-borne mosaic virus (CABMV)	Mosaic disease	Grow-out test and ELISA/RT-PCR
IITA	Cowpea	Botanic seed	Virus	Bean common mosaic virus (BCMV)	Blackeye mosaic	Grow-out test and ELISA/RT-PCR
IITA	Cowpea	Botanic seed	Virus	Cucumber mosaic virus (CMV)		Grow-out test and ELISA/RT-PCR
IITA	Cowpea	Botanic seed	Virus	Southern bean mosaic virus (SBMV)		Grow-out test and ELISA/RT-PCR
IITA	Cowpea	Botanic seed	Virus	Cowpea mottle virus	mottle	Grow-out test and ELISA/RT-PCR
IITA	Cowpea	Botanic seed	Virus	Cowpea mild mottle virus (CPMMV)	mild mottle	Grow-out test and ELISA/RT-PCR
IITA	Soybean	Botanic seed	Fungus	Fusarium oxysporum	Stem wilt	Agar test method
IITA	Soybean	Botanic seed	Fungus	Macrophomina sp.	Charcoal rot	Agar test method
IITA	Soybean	Botanic seed	Fungus	Cercospora sojina	Frogeye leaf spot	Agar test method
IITA	Soybean	Botanic seed	Fungus	Cercospora Kikuchii	Frogeye leaf spot	Agar test method
IITA	Soybean	Botanic seed	Bacteria	Pseudomonas glucinea	Halo blight	Agar test method
IITA	Soybean	Botanic seed	Virus	Cowpea aphid-borne mosaic virus (CABMV)	Mosaic disease	Grow-out test and ELISA/RT-PCR
IITA	Soybean	Botanic seed	Virus	Bean common mosaic virus (BCMV)	Blackeye mosaic	Grow-out test and ELISA/RT-PCR
IITA	Soybean	Botanic seed	Virus	Cucumber mosaic virus (CMV)		Grow-out test and ELISA/RT-PCR
IITA	Soybean	Botanic seed	Virus	Southern bean mosaic virus (SBMV)		Grow-out test and ELISA/RT-PCR
IITA	Soybean	Botanic seed	Virus	Cowpea mottle virus		Grow-out test and ELISA/RT-PCR
IITA	Soybean	Botanic seed	Virus	Cowpea mild mottle virus (CPMMV)	Mosaic disease	Grow-out test and ELISA/RT-PCR
IITA	Maize	Botanic seed	Fungus	Fusarium verticillioides	Ear rot	Agar test method
IITA	Maize	Botanic seed	Fungus	Bipolaris maydis	Southern leaf blight	Agar test method
IITA	Maize	Botanic seed	Fungus	Exserohilium turcicum	Northern lea blight	Agar test method
IITA	Maize	Botanic seed	Virus	Maize streak virus (MSV)	Streak disease	Grow-out test and indexing by PCR
IITA	Maize	Botanic seed	Virus	Maize chlorotic mottle virus (MCMV)	Maize lethal necrosis	Grow-out test and ELISA/RT-PCR
IITA	Maize	Botanic seed	Bacteria	Pantoea stewartii		Agar test method
IITA	Cassava	Clonal propagation	Virus	Cassava mosaic begomo viruses	Mosaic disease	Grow-out test and indexing by PCR
IITA	Cassava	Clonal propagation	Virus	Cassava brown streak ipmo viruses	Brown streak	Grow-out test and indexing by RT-PCR
IITA	Cassava	Clonal propagation	Virus	Cassava Ivorian bacilliform virus	Vein banding	Grow-out test and indexing by PCR
IITA	Cassava	Clonal propagation	Phytoplasma	Candidatus Phytoplasma asteris (16Sr-I group)	Witches' broom	Indexing by PCR
IITA	Casssava	Clonal propagation	Acarid	Mononychellus tanajoa	Cassava green mite	Visual inspection
IITA	Cassava	Clonal propagation	Acarid	Mononychellus progresivus Doreste	Cassava green mite	Visual inspection
IITA	Cassava	Clonal propagation	Insect	Phenacoccus manihoti	Cassava mealybug	Grow-out test and indexing
IITA	Cassava	Clonal propagation	Insect	Maconellicoccus hirsutus	Pink mealybug	Grow-out test and indexing
IITA	Cassava	Clonal propagation	Virus	Cassava common mosaic		Grow-out test and indexing by RT-PCR
IITA	Banana	Clonal propagation	Virus	Banana bunchy top virus (BBTV)	Bunchy top	Grow-out test and indexing by PCR
IITA	Banana	Clonal propagation	Virus	Banana mild mosaic virus (BanMMV)		Grow-out test and indexing by RT-PCR
IITA	Banana	Clonal propagation	Virus	Banana streak viruses (BSVs)	Streak disease	Grow-out test and indexing by IC-PCR
IITA	Banana	Clonal propagation	Virus	Banana bract mosaic virus (BBrMV)	Bract mosaic	Grow-out test and indexing by RT-PCR
IITA	Banana	Clonal propagation	Virus	Cucumber mosaic virus (CMV)	Infectious chlorosis	Grow-out test and indexing by RT-PCR
IITA	Banana	Clonal propagation	Fungus	Fusarium oxysporum f. sp. cubense, tropical race 4	Fungal wilt	Visual inspection, PCR, culture method
IITA	Banana	Clonal propagation	Bacteria	Xanthomonas vasicola pv. musacearum	Bacterial wilt	Visual inspection, PCR, culture method
IITA	Banana	Clonal propagation	Bacteria	Ralstonia solanacearum race 2	Moko disease	Visual inspection, PCR, culture method
IITA	Yam	Clonal propagation	Virus	Yam mosaic virus (YMV)	Mosaic disease	Grow-out test and indexing by RT-PCR
IITA	Yam	Clonal propagation	Virus	Japanese yam mosaic virus (JYMV)		Grow-out test and indexing by RT-PCR
IITA	Yam	Clonal propagation	Virus	Yam mild mosaic virus (YMMV)		Grow-out test and indexing by RT-PCR
IITA	Yam	Clonal propagation	Virus	Yam badnaviruses (YBVs)		Grow-out test and indexing by PCR
IITA	Yam	Clonal propagation	Virus	Chinese yam necrotic mosaic virus (ChYNMV)		Grow-out test and indexing by RT-PCR
IITA	Yam	Clonal propagation	Virus	Yam chlorotic necrotic mosaic virus (YCNMV)		Grow-out test and indexing by RT-PCR
IITA	Yam	Clonal propagation	Virus	Dioscorea mosaic associated virus		Grow-out test and indexing by RT-PCR
IITA	Yam	Clonal propagation	Virus	yam asymptomatic virus 1		Grow-out test and indexing by RT-PCR
IITA	Yam	Clonal propagation	Virus	yam virus Y		Grow-out test and indexing by RT-PCR
IITA	Yam	Clonal propagation	Virus	air potato ampelovirus 1		Grow-out test and indexing by RT-PCR
IITA	Yam	Clonal propagation	Virus	yam chlorotic mosaic virus		Grow-out test and indexing by RT-PCR
AfricaRice	Rice	Botanic seed	Bacteria	Acidovorax avenae subsp. Avenae		Virusal insepction, agar test method
AfricaRice	Rice	Botanic seed	Bacteria	Burkholderia glumae		Virusal insepction, agar test method
AfricaRice	Rice	Botanic seed	Bacteria	Pantoea spp.		Virusal insepction, agar test method
AfricaRice	Rice	Botanic seed	Bacteria	Pseudomonas fuscovaginae		Virusal insepction, agar test method
AfricaRice	Rice	Botanic seed	Bacteria	Xanthomonas oryzae pv. Oryzae	bacterial leaf blight	Virusal insepction, agar test method
AfricaRice	Rice	Botanic seed	Bacteria	Xanthomonas oryzae pv. Oryzicola	bacterial leaf streak	Virusal insepction, agar test method
AfricaRice	Rice	Botanic seed	Virus	Rice yellow mottle virus (RYMV)		Virusal insepction, RT-PCR
AfricaRice	Rice	Botanic seed	Virus	Rice tungro bacilliform virus (RTSV)		Virusal insepction, RT-PCR
AfricaRice	Rice	Botanic seed	Virus	Rice Tungro Bacilliform Virus (RTBV)		Virusal insepction, PCR
AfricaRice	Rice	Botanic seed	Virus	Rice Hoja Blanca Virus (RHBV)		Virusal insepction, RT-PCR
AfricaRice	Rice	Botanic seed	Virus	Rice Dwarf Virus (RDV)		Virusal insepction, RT-PCR
AfricaRice	Rice	Botanic seed	Virus	Rice Black Streaked Dwarf Virus (RBSDV)		Virusal insepction, RT-PCR
AfricaRice	Rice	Botanic seed	Virus	Rice stripe necrosis virus (RSNV)		Virusal insepction, RT-PCR
AfricaRice	Rice	Botanic seed	Virus	Rice Grassy Stunt Virus (RGSV)		Virusal insepction, RT-PCR
AfricaRice	Rice	Botanic seed	Fungus	Magnaporthe oryzae		Virusal insepction, agar test method
AfricaRice	Rice	Botanic seed	Fungus	Ustilaginoidea virens(Cooke)		Virusal insepction, agar test method
AfricaRice	Rice	Botanic seed	Fungus	Tilletia barclayana		Virusal insepction, agar test method
AfricaRice	Rice	Botanic seed	Fungus	Sclerotium oryzae		Virusal insepction, agar test method
AfricaRice	Rice	Botanic seed	Fungus	Sarocladium oryzae (Sawada)		Virusal insepction, agar test method
AfricaRice	Rice	Botanic seed	Fungus	Rhizoctonia oryzae-sativae (Sawada)		Virusal insepction, agar test method
AfricaRice	Rice	Botanic seed	Fungus	Phoma oryzae		Virusal insepction, agar test method
AfricaRice	Rice	Botanic seed	Fungus	Pestalotia sp.		Virusal insepction, agar test method
AfricaRice	Rice	Botanic seed	Fungus	Penicillium sp. Link		Virusal insepction, agar test method
AfricaRice	Rice	Botanic seed	Fungus	Nigrospora oryzae		Virusal insepction, agar test method
AfricaRice	Rice	Botanic seed	Fungus	Michrodochium oryzae		Virusal insepction, agar test method
AfricaRice	Rice	Botanic seed	Fungus	Michrodochium oryzae		Virusal insepction, agar test method
AfricaRice	Rice	Botanic seed	Fungus	Magnaporthe oryzae		Virusal insepction, agar test method
AfricaRice	Rice	Botanic seed	Fungus	Fusarium oxysporum		Virusal insepction, agar test method
AfricaRice	Rice	Botanic seed	Fungus	Fusarium monoliforme		Virusal insepction, agar test method
AfricaRice	Rice	Botanic seed	Fungus	Entyloma Oryzae		Virusal insepction, agar test method
AfricaRice	Rice	Botanic seed	Fungus	Drechslera oryzae		Virusal insepction, agar test method
AfricaRice	Rice	Botanic seed	Fungus	Curvularia lunata		Virusal insepction, agar test method
AfricaRice	Rice	Botanic seed	Fungus	Cladosporium sp.		Virusal insepction, agar test method
AfricaRice	Rice	Botanic seed	Fungus	Cercospora oryzae		Virusal insepction, agar test method
AfricaRice	Rice	Botanic seed	Fungus	Bipolaris oryzae (Breda de Haan)		Virusal insepction, agar test method
AfricaRice	Rice	Botanic seed	Fungus	Aspergillus spp.		Virusal insepction, agar test method
AfricaRice	Rice	Botanic seed	Fungus	Alternaria padwickii		Virusal insepction, agar test method
ILRI	Forages	Botanic seed	Fungus	Alternaria spp.		Blotter test, PDA test
ILRI	Forages	Botanic seed	Fungus	Ascochyta spp.		Blotter test, PDA test
ILRI	Forages	Botanic seed	Fungus	Athelia spp.		Blotter test, PDA test
ILRI	Forages	Botanic seed	Fungus	Bipolaris spp.		Blotter test, PDA test
ILRI	Forages	Botanic seed	Fungus	Botrytis spp.		Blotter test, PDA test
ILRI	Forages	Botanic seed	Fungus	Cercospora spp.		Blotter test, PDA test
ILRI	Forages	Botanic seed	Fungus	Choanephora spp.		Blotter test, PDA test
ILRI	Forages	Botanic seed	Fungus	Claviceps spp.		Blotter test, PDA test
ILRI	Forages	Botanic seed	Fungus	Colletotrichum spp.		Blotter test, PDA test
ILRI	Forages	Botanic seed	Fungus	Curvularia spp.		Blotter test, PDA test
ILRI	Forages	Botanic seed	Fungus	Diaporthe spp.		Blotter test, PDA test
ILRI	Forages	Botanic seed	Fungus	Elsinoë spp.		Blotter test, PDA test
ILRI	Forages	Botanic seed	Fungus	Fusarium spp.		Blotter test, PDA test
ILRI	Forages	Botanic seed	Fungus	Glomerella spp.		Blotter test, PDA test
ILRI	Forages	Botanic seed	Fungus	Helminthosporium spp.		Blotter test, PDA test
ILRI	Forages	Botanic seed	Fungus	Macrophomina spp.		Blotter test, PDA test
ILRI	Forages	Botanic seed	Fungus	Mycosphaerella spp.		Blotter test, PDA test
ILRI	Forages	Botanic seed	Fungus	Pestalotiopsis spp.		Blotter test, PDA test
ILRI	Forages	Botanic seed	Fungus	Phoma spp.		Blotter test, PDA test
ILRI	Forages	Botanic seed	Fungus	Phomopsis spp.		Blotter test, PDA test
ILRI	Forages	Botanic seed	Fungus	Pseudocercospora spp.		Blotter test, PDA test
ILRI	Forages	Botanic seed	Fungus	Pyricularia spp.		Blotter test, PDA test
ILRI	Forages	Botanic seed	Fungus	Rhizoctonia spp.		Blotter test, PDA test
ILRI	Forages	Botanic seed	Fungus	Sclerotinia spp.		Blotter test, PDA test
ILRI	Forages	Botanic seed	Fungus	Sclerotium spp.		Blotter test, PDA test
ILRI	Forages	Botanic seed	Fungus	Sphacelia spp.		Blotter test, PDA test
ILRI	Forages	Botanic seed	Fungus	Thanatephorus spp.		Blotter test, PDA test
ILRI	Forages	Botanic seed	Fungus	Tilletia spp.		Blotter test, PDA test
ILRI	Forages	Botanic seed	Virus	Potyvirus group		Virus inspection, Dot blot, RT-PCR
ILRI	Forages	Botanic seed	Virus	Alfalfa mosaic virus(AMV)		Virus inspection, Dot blot, RT-PCR
ILRI	Forages	Botanic seed	Virus	Southern bean mosaic virus (SBMV)		Virus inspection, Dot blot, RT-PCR
ILRI	Forages	Botanic seed	Bacteria	Xanthomonas axonopodis pv. Phaseoli		YDC semiselective culture medium and PCR
ILRI	Forages	Botanic seed	Bacteria	Pseudomonas savastanoi pv. phaseolicola		King B semiselective culture medium and PCR
ILRI	Forages	Botanic seed	bacteria	Curtobacterium flaccumfasciens		NBY semiselective culture medium and PCR
ILRI	Forages	Botanic seed	bacteria	Candidatus Phytoplasma		LAMP, Nested PCR and PCR
			*Firstline of tests indicated. Depending on the requirement multiple methods are used for detection, diagnosis and verification of germplasm health status
			*The basic procedural details are available at this link: https://cropgenebank.sgrp.cgiar.org/index.php/management-mainmenu-433/stogs-mainmenu-238
			Abbreviations
			PDA	Potato Dextrose Agar
			ELISA	Enzyme-linked Immunosorbent Assay
			PCR	Polymerase chain reaction
			NBY	Nutrient Broth Yeast
			RT-PCR	Reverse Transcription PCR
			qPCR	Quantitative PCR
			LAMP	Loop-mediated Isothermal Amplification
			TBIA	Tissue Blot Immuno Assay
			NCM-ELISA	Nitrocellulose membrane ELISA
